# Supplementary material for: Ultrasensitive Photoelectrochemical Immunoassay Strategy Based on Bi2S3/Ag2S for the Detection of the Inflammation Marker Procalcitonin
Source: Biosensors (Basel). 2023 Mar 10;13(3):366. doi: 10.3390/bios13030366 (PMC10046654; doi:10.3390/bios13030366)
Supplement: Supplementary file 1 [file biosensors-13-00366-s001.zip]

Archive with 1 entries (1 files):
- biosensors-2214480-supplementary.pdf
